# Supplementary material for: The rate of microtubule breaking increases exponentially with curvature
Source: Sci Rep. 2022 Dec 3;12:20899. doi: 10.1038/s41598-022-24912-0 (PMC9719553; doi:10.1038/s41598-022-24912-0)
Supplement: Supplementary file 2 — Supplementary Information 2. [file 41598_2022_24912_MOESM2_ESM.xlsx]

## Sheet: Video 1
X (um)	Y (um)	Start Frame	End Frame
36.216	37.408	7	7
8.65	93.21	9	10
5.98	74.88	23	50
53.37	103.68	50	52
29.25	9.88	72	73
63.05	26.52	95	104
62.79	26.39	95	102
104.65	119.6	108	109
38.03	65.33	123	123
82.55	116.48	139	205
70.72	73.13	147	147
129.48	61.88	155	157
72.35	80.34	160	160
20.67	98.28	186	189
122.66	23.76	201	215
93.6	73.06	219	220
59.8	30.42	223	227
34.06	13.91	232	235
65.39	16.32	237	237
66.17	14.43	239	239
124.8	34.71	244	245
116.16	113.88	263	264
96.07	87.82	297	297
20.93	123.24	301	309
3.25	129.61	319	363
47.45	72.54	351	354
79.69	43.16	361	362
79.69	42.77	361	362
44.53	42.64	375	375
117.39	71.11	382	382
37.18	82.16	401	403
36.34	86	409	412
106.34	51.48	415	423
70.72	58.24	417	417
121.23	86.13	421	421
38.42	87.95	422	422
37.9	75.08	440	443
57.46	36.01	507	507
57.85	108.55	540	541
46.15	68.25	552	553
31.85	101.79	584	585
99.71	76.31	591	604
38.35	82.1	621	622
40.11	69.03	649	649
11.9	80.41	666	704
8.19	43.81	687	687
122.46	45.44	691	691
56.03	93.08	740	742
69.29	70.2	901	901

## Sheet: Video 2
X (um)	Y (um)	Start Frame	End Frame
98.67	106.08	4	4
65.46	19.57	18	18
124.8	96.33	27	28
110.76	24.44	28	28
46.93	39.78	40	44
11.44	34.71	42	42
130.26	122.46	45	47
116.09	47.06	46	46
13.13	54.99	49	49
33.67	119.6	49	50
34.32	120.51	53	64
125.19	36.27	56	57
70.72	115.05	58	58
50.7	85.93	110	110
33.93	17.81	118	118
43.68	120.64	124	124
75.92	52.39	138	139
38.48	128.57	139	141
14.69	123.63	142	142
95.29	7.28	150	174
129.22	61.75	153	155
73.97	85.67	156	160
55.12	60.58	168	168
123.5	92.69	178	178
17.81	34.58	182	183
110.37	90.35	188	210
121.68	30.42	198	198
117.65	26.91	199	199
1.3	51.87	204	204
123.11	28.99	204	204
16.9	42.64	247	247
75.4	17.68	249	272
69.29	68.12	250	252
85.22	52.39	255	255
33.67	115.18	259	259
41.34	60.45	274	274
16.25	18.98	281	282
75.27	117.91	287	287
126.62	16.12	291	291
78.26	108.68	293	294
51.74	61.88	297	297
129.61	28.6	300	301
58.76	79.17	301	301
130.26	27.69	302	303
106.6	128.83	313	322
13.26	10.14	327	334
104.39	125.84	339	394
86.58	46.02	341	342
122.07	14.69	341	355
5.85	125.06	349	349
28.21	32.89	351	351
3.25	70.46	353	353
100.62	35.36	359	363
99.32	97.5	359	359
105.95	41.99	370	370
105.82	35.88	375	390
106.99	108.55	389	392
20.93	115.96	396	397
36.27	117.65	418	418
75.01	30.29	419	423
105.43	32.76	426	427
104.26	106.6	427	428
12.74	104.78	438	439
45.5	34.58	442	456
27.3	106.21	449	449
65.91	52.91	465	471
9.36	14.04	468	468
39	105.82	470	470
44.85	13.13	471	471
101.27	120.38	507	509
46.8	55.9	517	517
11.44	64.35	533	562
102.96	131.04	599	601
0.91	63.83	602	603
93.34	114.01	602	602
119.73	59.15	604	604
107.51	62.92	606	606
102.18	55.38	625	625
31.2	30.94	627	627
19.63	41.86	637	651
58.11	41.08	637	637
95.29	34.97	646	646
61.1	41.08	652	652
63.57	39.78	655	656
34.06	19.63	659	659
37.7	14.69	673	673
13.78	66.17	675	684
14.3	73.45	686	688
82.03	98.54	699	699
91	92.69	713	714
101.53	102.83	714	722
66.95	69.68	724	728
64.09	64.74	733	735
36.53	118.43	736	736
41.86	118.56	740	740
75.79	109.59	743	744
57.07	63.31	744	756
40.04	126.23	754	754
21.58	10.14	761	765
52.39	71.11	763	765
17.03	4.29	771	779
15.47	8.97	784	786
94.9	45.5	785	788
12.87	7.93	789	791
89.44	47.97	793	793
81.25	27.95	814	817
40.69	19.89	819	825
67.86	73.91	827	849
85.54	12.09	838	882
37.57	10.92	848	848
78.78	79.43	876	876

## Sheet: Video 3
X (um)	Y (um)	Start Frame	End Frame
31.85	25.09	6	6
77.74	104.39	10	10
53.3	2.47	11	12
20.54	28.99	15	15
119.34	70.3	21	22
57.07	33.28	35	36
124.54	40.3	38	39
3.51	129.61	39	50
18.98	104.26	43	43
56.81	48.88	48	48
53.82	36.53	48	49
30.55	31.33	57	57
125.45	57.72	57	57
126.1	57.59	65	66
24.31	116.61	75	75
6.63	111.93	78	82
69.55	103.74	81	81
35.88	42.77	86	86
91.26	59.67	89	95
16.77	125.84	103	103
88.14	95.81	114	114
81.51	106.08	119	119
115.31	71.11	131	131
99.58	115.05	134	134
91	53.69	140	143
31.2	60.32	174	174
0.65	82.16	185	185
72.28	44.07	194	194
13.65	41.86	195	196
27.69	67.99	199	199
63.31	82.42	203	203
13.13	32.11	203	203
59.93	112.58	208	208
93.6	27.17	217	219
93.21	23.92	222	224
93.86	14.95	241	242
92.95	5.33	244	261
43.55	125.84	248	248
8.84	19.37	254	254
115.05	106.34	259	259
70.72	11.83	261	264
58.24	16.38	282	283
60.97	83.85	340	342
56.03	4.68	364	364
112.71	42.51	370	372
113.75	33.54	378	380
68.38	122.33	403	403
119.99	55.51	416	416
93.73	38.61	427	428
16.9	65.65	441	441
44.46	89.18	441	461
17.03	59.02	446	447
87.88	130.26	452	454
85.41	129.61	455	455
92.04	129.09	463	463
26.13	58.89	520	520
72.28	94.38	551	573
92.69	13.52	555	555
80.21	16.38	565	565
13.78	21.19	570	570
66.43	132.6	573	573
96.72	64.61	622	623
40.56	39.39	624	624
79.56	108.42	655	655
36.4	22.23	667	667
94.12	116.61	779	779
109.2	41.6	859	859
29.38	60.97	883	883
90.09	98.15	893	893
69.68	2.08	897	898
5.98	13	898	901

## Sheet: Video 4
X (um)	Y (um)	Start Frame	End Frame
54.6	24.57	7	38
49.27	34.52	13	14
38.81	14.5	13	14
21.32	117.78	14	20
85.97	93.47	16	16
43.81	126.75	19	23
75.08	7.02	21	23
122.01	50.9	23	24
23.66	16.84	26	26
49.08	9.43	29	32
20.48	8.65	32	32
49.34	7.02	34	37
55.38	23.86	42	46
61.23	60.78	43	43
32.83	10.01	54	55
57.33	25.74	55	57
128.51	69.62	55	74
86.13	43.81	56	59
40.89	37.9	58	60
80.21	50.12	66	66
40.43	121.75	71	71
18.4	19.7	72	92
95.75	58.11	95	95
128.64	20.74	103	113
6.83	123.11	104	104
56.03	46.8	120	120
51.22	107.84	120	120
122.92	13.85	122	126
50.25	111.74	123	124
68.45	100.36	128	128
119.41	11.51	129	133
57.53	97.37	135	136
120.77	15.08	136	140
31.72	79.43	143	149
93.02	23.47	148	156
48.75	7.41	153	155
86.91	98.15	159	159
19.11	50.7	174	174
8.97	32.76	208	208
113.36	89.64	210	211
31.53	106.8	221	222
78.46	8.97	222	224
11.44	27.82	227	227
29.84	110.11	228	229
33.41	113.3	234	235
53.69	94.06	241	244
82.62	100.88	242	242
82.55	84.76	259	261
119.34	94.06	268	344
31.59	84.11	277	279
112.26	98.48	286	286
54.41	21.71	287	287
24.12	85.74	295	295
86.78	15.21	299	299
86.71	126.49	319	319
92.56	117.07	328	329
94.19	121.55	332	333
2.28	92.82	349	349
36.08	64.22	356	356
104.59	46.41	358	358
68.19	69.62	399	401
74.56	81.45	400	404
121.03	30.55	410	432
48.49	116.81	412	414
48.3	113.36	416	418
73.06	81.06	417	418
46.93	114.66	420	434
114.86	78	424	426
15.6	74.17	428	428
44.33	27.11	433	433
7.22	129.09	433	435
28.6	119.34	436	437
52.78	105.17	443	443
48.17	79.17	444	445
94.84	72.09	448	448
55.58	77.42	450	452
36.86	17.81	452	453
55.45	39.26	458	461
93.15	112.45	458	458
43.23	74.36	461	464
54.67	32.57	467	469
45.57	79.63	468	525
102.83	41.6	471	474
55.25	30.94	472	475
54.21	32.76	478	480
53.89	38.03	487	488
52.26	37.64	490	491
97.31	83.2	495	496
52.65	31.53	496	498
99.71	86.06	500	500
23.53	122.27	500	500
53.89	34.58	501	501
21.91	122.4	502	504
97.37	87.56	503	503
39.07	45.5	504	505
48.95	35.36	506	523
35.1	80.34	513	514
83.4	103.48	519	533
47.52	101.14	523	524
19.11	115.77	525	527
18.59	125.39	534	537
91.26	87.75	540	542
16.64	129.29	540	541
82.42	90.87	542	543
94.58	87.49	545	546
17.55	120.84	547	549
89.05	93.8	550	552
89.51	92.82	553	553
71.89	70.33	557	564
109.59	118.95	559	561
27.24	119.41	562	563
86.06	27.5	566	566
31.33	69.42	570	575
78.98	44.79	579	579
34.19	80.67	582	588
80.02	64.48	591	593
80.8	51.03	595	603
103.81	63.44	600	600
37.64	112.71	605	605
81.77	116.68	608	609
65	43.29	610	610
38.09	79.63	613	615
86.32	113.36	614	614
71.37	42.32	620	620
65.39	32.05	620	620
56.23	20.41	621	622
73.32	46.8	623	623
87.75	121.23	630	630
60.13	61.56	636	636
91.39	109.2	636	636
39.65	86.45	641	641
55.45	56.62	642	643
44.01	83.14	645	645
126.04	33.35	655	658
25.81	74.1	655	655
36.73	66.89	655	655
18.2	118.04	657	666
37.51	63.83	658	658
93.47	34	672	672
63.51	67.6	679	692
62.47	26.72	682	682
9.49	126.23	690	692
64.42	66.95	694	695
116.48	13.52	710	712
22.3	127.66	712	712
40.56	98.8	722	724
56.55	109.59	723	724
40.69	49.14	730	735
49.92	27.89	731	732
79.76	50.7	734	763
72.28	35.36	747	750
62.27	25.61	749	749
56.03	93.41	766	769
83.72	63.12	777	791
102.51	42.06	783	783
52.2	100.3	793	794
82.16	60.78	796	798
78	87.88	802	827
51.87	100.04	802	805
18.2	44.4	813	813
43.94	43.81	814	814
53.11	43.23	824	830
60.19	59.8	844	844
54.28	43.36	858	858
62.79	85.28	875	875
25.03	25.68	876	876
32.7	63.05	885	885
35.75	44.53	900	900
