# Supplementary material for: The rate of microtubule breaking increases exponentially with curvature
Source: Sci Rep. 2022 Dec 3;12:20899. doi: 10.1038/s41598-022-24912-0 (PMC9719553; doi:10.1038/s41598-022-24912-0)
Supplement: Supplementary file 3 — Supplementary Information 3. [file 41598_2022_24912_MOESM3_ESM.xlsx]

## Sheet: Video 1
X (um)	Y(um)	Frame Number	Is it Pinned?	Frames from Pinning to Break
9.17	92.76	9	TRUE	1
49.01	84.37	49	TRUE	2
109.4	129.48	55	TRUE	2
29.32	10.4	73	TRUE	5
101.79	76.77	83	TRUE	11
104.26	120.06	108	TRUE	4
130.39	123.7	120	TRUE	1
2.21	119.86	121	TRUE	2
69.23	71.37	153	FALSE	0
103.68	127.92	206	TRUE	1
24.31	16.45	238	FALSE	0
66.69	15.28	239	TRUE	1
93.28	59.61	274	TRUE	1
96.92	82.36	302	TRUE	2
117	60.13	332	TRUE	1
21.97	63.18	404	TRUE	1
37.12	74.88	443	TRUE	4
57.72	76.9	469	TRUE	1
28.28	80.34	495	TRUE	1
103.55	62.53	502	TRUE	1
90.09	85.93	505	TRUE	11
7.67	77.68	508	TRUE	3
40.63	42.25	516	TRUE	1
58.37	109.46	541	TRUE	1
33.41	101.34	585	TRUE	2
122.66	49.14	742	TRUE	2
70.01	11.44	757	TRUE	3
102.18	14.95	879	TRUE	1

## Sheet: Video 2
X (um)	Y(um)	Frame Number	Is it Pinned?	Frames from Pinning to Break
27.76	25.48	10	TRUE	1
73.65	102.44	22	TRUE	1
3.12	31.33	23	TRUE	2
23.4	20.74	37	TRUE	2
30.49	32.11	59	FALSE	0
72.87	107.45	88	TRUE	5
8.06	110.83	114	TRUE	25
10.66	92.69	116	TRUE	5
57.59	49.79	187	TRUE	3
13.52	42.25	198	FALSE	0
13.52	32.89	203	TRUE	1
26.98	66.5	203	TRUE	1
61.95	18.53	253	TRUE	1
58.24	21.97	288	TRUE	2
78.13	33.35	303	TRUE	1
83.27	88.01	320	TRUE	1
52.98	73.84	327	TRUE	1
71.24	85.93	357	TRUE	16
132.02	14.69	382	TRUE	12
52	57.85	394	TRUE	1
70.92	79.76	400	TRUE	1
19.05	28.15	487	TRUE	1
46.87	85.28	496	TRUE	1
85.09	7.74	496	TRUE	3
99.52	39.46	527	TRUE	1
54.6	40.11	542	TRUE	2
65.26	42.19	557	TRUE	1
83.33	19.57	569	TRUE	2
65.13	72.28	616	TRUE	2
13	107.06	616	TRUE	16
36.53	23.01	668	TRUE	2
125.06	19.37	861	TRUE	2

## Sheet: Video 3
X (um)	Y(um)	Frame Number	Is it Pinned?	Frames from Pinning to Break
49.79	55.97	49	TRUE	1
32.62	119.28	51	TRUE	4
9.1	32.83	95	TRUE	1
123.63	104.64	96	TRUE	2
18.33	16.45	113	TRUE	1
131.37	97.37	135	TRUE	1
37.9	129.16	141	TRUE	3
18.53	36.47	180	TRUE	12
18.33	34.13	188	TRUE	5
106.86	26.72	202	TRUE	1
129.87	3.51	204	TRUE	1
1.69	53.56	204	TRUE	2
34.65	102.96	247	TRUE	1
115.96	66.89	288	TRUE	1
25.81	122.66	316	TRUE	1
9.49	35.1	327	TRUE	1
15.93	100.1	357	TRUE	3
22.69	44.98	372	TRUE	3
38.35	106.41	477	TRUE	1
29.06	130.39	481	TRUE	2
112.52	94.71	481	TRUE	2
47.91	107.58	486	TRUE	2
69.36	122.27	641	TRUE	2
103.55	85.48	746	TRUE	1

## Sheet: Video 4
X (um)	Y(um)	Frame Number	Is it Pinned?	Frames from Pinning to Break
59.09	32.96	5	TRUE	2
117.26	54.41	29	TRUE	2
88.73	83.2	31	TRUE	8
15.73	55.25	48	TRUE	3
49.27	3.19	53	TRUE	11
83.27	36.53	64	TRUE	2
94.58	51.68	100	TRUE	1
56.94	99.97	137	TRUE	2
113.1	90.42	211	TRUE	2
35.56	113.82	240	TRUE	1
51.68	88.14	281	TRUE	2
113.88	94.12	289	TRUE	2
74.69	4.62	301	TRUE	2
28.47	44.14	302	TRUE	1
94.64	121.75	333	TRUE	2
105.5	47.06	358	TRUE	1
89.9	80.86	387	TRUE	2
38.42	5.01	414	TRUE	3
53.69	12.94	472	TRUE	3
20.61	27.11	490	TRUE	2
118.82	22.1	543	TRUE	1
87.3	121.36	545	TRUE	4
89.31	93.93	553	TRUE	4
114.53	8.71	597	TRUE	47
36.66	103.22	630	TRUE	6
82.62	83.2	676	TRUE	2
35.3	70.33	676	TRUE	1
71.76	51.09	690	TRUE	2
117.2	13.85	712	TRUE	4
126.49	123.96	788	FALSE	0
122.07	93.15	823	TRUE	2
50.77	39.26	835	TRUE	2
